# Supplementary material for: A new species of Pseudosinella Schäffer, 1897 (Collembola, Entomobryidae) from Hungary and Romania, with redescription of the related species Pseudosinellahuetheri Stomp, 1971
Source: Zookeys. 2021 Oct 20;1063:121–37. doi: 10.3897/zookeys.1063.73094 (PMC8551137; doi:10.3897/zookeys.1063.73094)
Supplement: XML Treatment for Pseudosinella hartnerae [file zookeys.1063.73094-treatment1.xml]

<!DOCTYPE tp:taxon-treatment
  PUBLIC "-//TaxonX//DTD Taxonomic Treatment Publishing DTD v0 20100105//EN" "tax-treatment-NSO.dtd">
<tp:taxon-treatment xmlns:tp="http://www.plazi.org/taxpub"><tp:treatment-meta><kwd-group><label>Taxon classification</label><kwd><named-content xmlns:xlink="http://www.w3.org/1999/xlink" content-type="kingdom">Animalia</named-content></kwd><kwd><named-content xmlns:xlink="http://www.w3.org/1999/xlink" content-type="order">Entomobryomorpha</named-content></kwd><kwd><named-content xmlns:xlink="http://www.w3.org/1999/xlink" content-type="family">Entomobryidae</named-content></kwd></kwd-group><mixed-citation publication-type="journal"><person-group><name><surname>Winkler</surname><given-names>Daniel</given-names></name><name><surname>Németh</surname><given-names>Márton Tamás</given-names></name><name><surname>Fiera</surname><given-names>Cristina</given-names></name></person-group><article-title>A new species of <italic><tp:taxon-name><tp:taxon-name-part taxon-name-part-type="genus" reg="Pseudosinella">Pseudosinella</tp:taxon-name-part></tp:taxon-name></italic> Schäffer, 1897 (<tp:taxon-name><tp:taxon-name-part taxon-name-part-type="order">Collembola</tp:taxon-name-part></tp:taxon-name>, <tp:taxon-name><tp:taxon-name-part taxon-name-part-type="family">Entomobryidae</tp:taxon-name-part></tp:taxon-name>) from Hungary and Romania, with redescription of the related species <italic><tp:taxon-name><tp:taxon-name-part taxon-name-part-type="genus" reg="Pseudosinella">Pseudosinella</tp:taxon-name-part><tp:taxon-name-part taxon-name-part-type="species" reg="huetheri">huetheri</tp:taxon-name-part></tp:taxon-name></italic> Stomp, 1971</article-title><source>Zookeys</source><day>20</day><month>10</month><year>2021</year><volume>1063</volume><fpage>121</fpage><lpage>137</lpage><pub-id pub-id-type="doi">10.3897/zookeys.1063.73094</pub-id></mixed-citation></tp:treatment-meta><tp:nomenclature><tp:taxon-name>
                <object-id xmlns:xlink="http://www.w3.org/1999/xlink" content-type="arpha" xlink:type="simple">D61A6B94-1D17-5392-93A7-3C5A1E54792C</object-id>
                <tp:taxon-name-part taxon-name-part-type="genus" reg="Pseudosinella">Pseudosinella</tp:taxon-name-part>
                <tp:taxon-name-part taxon-name-part-type="species" reg="hartnerae">hartnerae</tp:taxon-name-part>
                <object-id xmlns:xlink="http://www.w3.org/1999/xlink" content-type="zoobank" xlink:type="simple">http://zoobank.org/EC5FA909-3CA5-4164-AAB2-E0AAFC5D989C</object-id>
              </tp:taxon-name><tp:taxon-authority>Winkler &amp; Fiera</tp:taxon-authority><tp:taxon-status xmlns:xlink="http://www.w3.org/1999/xlink" xlink:type="simple">sp. nov.</tp:taxon-status><xref ref-type="fig" rid="F1">Figures 1</xref><xref ref-type="fig" rid="F2">, 2</xref><xref ref-type="fig" rid="F3">, 3</xref><xref ref-type="fig" rid="F4">, 4</xref><xref ref-type="fig" rid="F5">, 5</xref></tp:nomenclature><tp:treatment-sec sec-type="type material" id="SECID0ERMAC"><title>Type material.</title><p><bold><italic>Holotype</italic>:</bold> Hungary. ♀ on slide (Nr. <named-content xmlns:xlink="http://www.w3.org/1999/xlink" content-type="dwc:institutional_code" xlink:type="simple">HNHM</named-content> collpr-896), Bátorliget, Szabolcs–Szatmár–Bereg county, 161 m <abbrev xmlns:xlink="http://www.w3.org/1999/xlink" xlink:title="above sea level" id="ABBRID0EBNAC" xlink:type="simple">a.s.l</abbrev>., <named-content xmlns:xlink="http://www.w3.org/1999/xlink" content-type="dwc:verbatimCoordinates" xlink:type="simple"><named-content content-type="geo-json" specific-use="{&#34;type&#34;:&#34;Point&#34;,&#34;coordinates&#34;:[22.271944,47.769722]}" id="NCID0EINAC" xlink:type="simple">47°46'11"N, 22°16'19"E</named-content></named-content>, from litter, hand collecting, 8 Oct. 2017, leg. D. Winkler. <bold><italic>Paratypes</italic></bold>: Two ♀ and one ♂ on slide (Nr. <named-content xmlns:xlink="http://www.w3.org/1999/xlink" content-type="dwc:institutional_code" xlink:type="simple">HNHM</named-content> collpr-896); two ♀ and one specimen with sex not visible (Nr.: <named-content xmlns:xlink="http://www.w3.org/1999/xlink" content-type="dwc:institutional_code" xlink:type="simple">HNHM</named-content> collpr-897); two ♀ (Nr. WD–coll–113 and WD–coll–114); same data as holotype. The holotype and four paratypes are deposited in the Hungarian Natural History Museum (<named-content xmlns:xlink="http://www.w3.org/1999/xlink" content-type="dwc:institutional_code" xlink:type="simple">HNHM</named-content>), Budapest. Two paratypes are preserved in the first author’s collection at the University of Sopron, Faculty of Forestry, Sopron, Hungary; one paratype is kept in C. Fiera’s collection (<named-content xmlns:xlink="http://www.w3.org/1999/xlink" content-type="dwc:institutional_code" xlink:type="simple">IBB</named-content>).</p></tp:treatment-sec><tp:treatment-sec sec-type="material" id="SECID0EEOAC"><title>Other material.</title><p>Romania. Seven specimens (one ♂ on slide, Nr.: <named-content xmlns:xlink="http://www.w3.org/1999/xlink" content-type="dwc:institutional_code" xlink:type="simple">IBB</named-content> Coll-12544; and six specimens of sex not determined in ethyl alcohol, vial Nr. <named-content xmlns:xlink="http://www.w3.org/1999/xlink" content-type="dwc:institutional_code" xlink:type="simple">IBB</named-content>–26), Lake Saint Ana, Harghita County, Romania, 984 m <abbrev xmlns:xlink="http://www.w3.org/1999/xlink" xlink:title="above sea level" id="ABBRID0EUOAC" xlink:type="simple">a.s.l</abbrev>., <named-content xmlns:xlink="http://www.w3.org/1999/xlink" content-type="dwc:verbatimCoordinates" xlink:type="simple"><named-content content-type="geo-json" specific-use="{&#34;type&#34;:&#34;Point&#34;,&#34;coordinates&#34;:[25.891111,46.125833]}" id="NCID0E2OAC" xlink:type="simple">46°7'33"N, 25°53'28"E</named-content></named-content>, 2 Nov. 2017, mixed forest with beech and fir, from litter, hand collecting, leg. C. Fiera.; 4 specimens (one ♀ on slide, Nr. <named-content xmlns:xlink="http://www.w3.org/1999/xlink" content-type="dwc:institutional_code" xlink:type="simple">IBB</named-content> Coll–12545; and three specimens of sex not determined in ethyl alcohol, vial Nr. <named-content xmlns:xlink="http://www.w3.org/1999/xlink" content-type="dwc:institutional_code" xlink:type="simple">IBB</named-content>–26), Mohoş peat bog, 1050 m <abbrev xmlns:xlink="http://www.w3.org/1999/xlink" xlink:title="above sea level" id="ABBRID0EKPAC" xlink:type="simple">a.s.l</abbrev>., <named-content xmlns:xlink="http://www.w3.org/1999/xlink" content-type="dwc:verbatimCoordinates" xlink:type="simple"><named-content content-type="geo-json" specific-use="{&#34;type&#34;:&#34;Point&#34;,&#34;coordinates&#34;:[25.899722,46.135000]}" id="NCID0ERPAC" xlink:type="simple">46°8'6"N, 25°53'59"E</named-content></named-content>, 2 Nov. 2017, Scots pine forest, from peat moss <italic><tp:taxon-name><tp:taxon-name-part taxon-name-part-type="genus" reg="Sphagnum">Sphagnum</tp:taxon-name-part></tp:taxon-name></italic>, hand collecting, leg. C. Fiera. Preserved in the last author’s collection (<named-content xmlns:xlink="http://www.w3.org/1999/xlink" content-type="dwc:institutional_code" xlink:type="simple">IBB</named-content>).</p></tp:treatment-sec><tp:treatment-sec sec-type="diagnosis" id="SECID0EDAAE"><title>Diagnosis.</title><p>5+5 ocelli. Colour bluish-grey. Labial chaetotaxy M<sub>1</sub>m<sub>2</sub>rel<sub>1</sub>L<sub>2</sub>, r vestigial. Dorsal macrochaetae formula R<sub>0</sub>R<sub>1</sub>R<sub>2</sub>001/00/0101+2. <abbrev xmlns:xlink="http://www.w3.org/1999/xlink" xlink:title="abdominal tergite" id="ABBRID0EXAAE" xlink:type="simple">Abd</abbrev> II chaetotaxy: paBq<sub>1</sub>q<sub>2.</sub><abbrev xmlns:xlink="http://www.w3.org/1999/xlink" xlink:title="abdominal tergite" id="ABBRID0E6AAE" xlink:type="simple">Abd</abbrev> IV accessory chaeta s, anteriorly to trichobothrial complex, absent. Antennae and legs without scales. Unguis inner side with two paired basal teeth and one unpaired tooth. Unguiculus outer lamella smooth.</p></tp:treatment-sec><tp:treatment-sec sec-type="description" id="SECID0EDBAE"><title>Description.</title><p><bold><italic>Habitus</italic></bold> (Fig. <xref ref-type="fig" rid="F1">1</xref>). Body length (without head and furca) 1.01–1.27 mm (holotype: 1.08 mm). Colour: Head, antennae, trunk and legs bluish-grey, blue shades also on manubrium and ventral tube. Eye patches dark blue.</p><fig id="F1" position="float" orientation="portrait"><object-id xmlns:xlink="http://www.w3.org/1999/xlink" content-type="doi" xlink:type="simple">10.3897/zookeys.1063.73094.figure1</object-id><object-id xmlns:xlink="http://www.w3.org/1999/xlink" content-type="arpha" xlink:type="simple">0229574F-854E-597D-9D7B-6C6A512FA790</object-id><label>Figure 1.</label><caption><p><italic><tp:taxon-name><tp:taxon-name-part taxon-name-part-type="genus" reg="Pseudosinella">Pseudosinella</tp:taxon-name-part><tp:taxon-name-part taxon-name-part-type="species" reg="hartnerae">hartnerae</tp:taxon-name-part></tp:taxon-name></italic> sp. nov. Habitus. Scale bar: 0.5 mm.</p></caption><graphic xmlns:xlink="http://www.w3.org/1999/xlink" xlink:href="zookeys-1063-121-g001.jpg" position="float" orientation="portrait" xlink:type="simple" id="oo_601570.jpg"><uri content-type="original_file" xlink:type="simple">https://binary.pensoft.net/fig/601570</uri></graphic></fig><p><bold><italic>Head</italic>.</bold> With 5+5 eyes (ABCDH, with H only slightly smaller). Dorsal cephalic main macrochaetae formula R<sub>0</sub>R<sub>1</sub>R<sub>2</sub>P (according to AMS notation A<sub>0</sub>, A<sub>2</sub>, A<sub>3</sub> and Pa<sub>5</sub>) (Fig. <xref ref-type="fig" rid="F2">2A</xref>). Maximum number of macrochaetae “An” on head 9+9. Antennal length to head diagonal length (measured from cervical edge to apex of labrum) ratio 1.2–1.4 (holotype: 1.3). Relation of antennal segments I–IV as 1 : 1.7 : 1.5 : 2.9 (holotype). <abbrev xmlns:xlink="http://www.w3.org/1999/xlink" xlink:title="antennal segment" id="ABBRID0EDDAE" xlink:type="simple">Ant</abbrev> III sensillary organ composed of two rod-like sensilla partially behind a cuticular fold, guarded by three sensilla, one of them short, with spiny morphology (Fig. <xref ref-type="fig" rid="F2">2B</xref>). <abbrev xmlns:xlink="http://www.w3.org/1999/xlink" xlink:title="antennal segment" id="ABBRID0ELDAE" xlink:type="simple">Ant</abbrev> IV without apical bulb. Clypeus with eleven subequal ciliated chaetae (three in row pf, four in row ft, two in row l1 and two in row l2) (Fig. <xref ref-type="fig" rid="F2">2C</xref>). Arrangement of chaetae on labrum 4/554, prelabral chaetae smooth; first (p), second (m) and apical (a) rows of labral chaetae also smooth, chaetae of p and m series about the same in size, not enlarged, a<sub>1</sub>–a<sub>2</sub> thicker but not enlarged; labral edge with no differentiated papillae (Fig. <xref ref-type="fig" rid="F2">2D</xref>). Outer maxillary palp with two smooth chaetae and three smooth main sublobal hairs. Lateral process (<italic>sensu</italic><xref ref-type="bibr" rid="B13">Fjellberg 1999</xref>) on papilla E finger-shaped, barely reaching the top of papilla (Fig. <xref ref-type="fig" rid="F2">2E</xref>). Labial anterior row with five smooth chaetae (a<sub>1</sub>–a<sub>5</sub>); formula of basal row M<sub>1</sub>m<sub>2</sub>rel<sub>1</sub>L<sub>2</sub> with M<sub>1</sub> and L<sub>2</sub> ciliated and all other chaetae smooth (Fig. <xref ref-type="fig" rid="F2">2F</xref>). Chaeta r short (ratio of r/m<sub>2</sub> 0.2–0.3). Ventral chaetotaxy with about 15 ciliate chaetae, postlabial formula 4 (G1–4), 2 (X, X4), 4 (H1–4), and 2 (J1–2) chaetae; b.c. present (Fig. <xref ref-type="fig" rid="F2">2F</xref>).</p><fig id="F2" position="float" orientation="portrait"><object-id xmlns:xlink="http://www.w3.org/1999/xlink" content-type="doi" xlink:type="simple">10.3897/zookeys.1063.73094.figure2</object-id><object-id xmlns:xlink="http://www.w3.org/1999/xlink" content-type="arpha" xlink:type="simple">F4BFA652-B1D4-5620-ADF9-AD3267A0550E</object-id><label>Figure 2.</label><caption><p><italic><tp:taxon-name><tp:taxon-name-part taxon-name-part-type="genus" reg="Pseudosinella">Pseudosinella</tp:taxon-name-part><tp:taxon-name-part taxon-name-part-type="species" reg="hartnerae">hartnerae</tp:taxon-name-part></tp:taxon-name></italic> sp. nov. <bold>A</bold> head, dorsal chaetotaxy (left side) <bold>B</bold> antennae, <abbrev xmlns:xlink="http://www.w3.org/1999/xlink" xlink:title="antennal segment" id="ABBRID0EWFAE" xlink:type="simple">Ant</abbrev> III with sensillar organ <bold>C</bold> clypeus, clypeal chaetae <bold>D</bold> labrum <bold>E</bold> labial papilla E with lateral process <bold>F</bold> labial triangle (right side) and ventral cephalic groove with labial and postlabial chaetotaxy. Scale bars: 0.05 mm (<bold>A</bold>); 0.03 mm (<bold>B–D, F</bold>); 0.01 mm (<bold>E</bold>).</p></caption><graphic xmlns:xlink="http://www.w3.org/1999/xlink" xlink:href="zookeys-1063-121-g002.jpg" position="float" orientation="portrait" xlink:type="simple" id="oo_601571.jpg"><uri content-type="original_file" xlink:type="simple">https://binary.pensoft.net/fig/601571</uri></graphic></fig><p><bold><italic>Body</italic>.</bold> Body dorsal macrochaetae from <abbrev xmlns:xlink="http://www.w3.org/1999/xlink" xlink:title="thoracic tergite" id="ABBRID0EUGAE" xlink:type="simple">Th</abbrev> II to <abbrev xmlns:xlink="http://www.w3.org/1999/xlink" xlink:title="abdominal tergite" id="ABBRID0EYGAE" xlink:type="simple">Abd</abbrev> IV 00/0101+2. Mesothorax without macrochaetae. Two anterolateral S-chaetae (al and ms) present. <abbrev xmlns:xlink="http://www.w3.org/1999/xlink" xlink:title="thoracic tergite" id="ABBRID0E3GAE" xlink:type="simple">Th</abbrev> III without <abbrev xmlns:xlink="http://www.w3.org/1999/xlink" xlink:title="macrochaeta" id="ABBRID0EAHAE" xlink:type="simple">Mac</abbrev>, anterolateral sensillum al present. <abbrev xmlns:xlink="http://www.w3.org/1999/xlink" xlink:title="abdominal tergite" id="ABBRID0EEHAE" xlink:type="simple">Abd</abbrev> I with lateral S-microchaeta (ms). Chaetotaxy of <abbrev xmlns:xlink="http://www.w3.org/1999/xlink" xlink:title="abdominal tergite" id="ABBRID0EIHAE" xlink:type="simple">Abd</abbrev> II–III as in Fig. <xref ref-type="fig" rid="F3">3A, B</xref>. <abbrev xmlns:xlink="http://www.w3.org/1999/xlink" xlink:title="abdominal tergite" id="ABBRID0EQHAE" xlink:type="simple">Abd</abbrev> II chaetotaxy between two dorso-medial trichobothria paBq<sub>1</sub>q<sub>2</sub> using Gisin’s symbols (<xref ref-type="bibr" rid="B15">Gisin 1967</xref>); following <xref ref-type="bibr" rid="B33">Szeptycki’s (1979)</xref> notation p=a<sub>2</sub>p, a=a<sub>2</sub>, B=m<sub>3</sub>, q<sub>1</sub>=m<sub>3</sub>e and q<sub>2</sub>=p<sub>4</sub>. Chaeta a as ciliated <abbrev xmlns:xlink="http://www.w3.org/1999/xlink" xlink:title="microchaeta" id="ABBRID0EOIAE" xlink:type="simple">mic</abbrev>. <abbrev xmlns:xlink="http://www.w3.org/1999/xlink" xlink:title="abdominal tergite" id="ABBRID0ESIAE" xlink:type="simple">Abd</abbrev> III chaeta d<sub>3</sub> present. Chaetotaxy and trichobothrial complex on <abbrev xmlns:xlink="http://www.w3.org/1999/xlink" xlink:title="abdominal tergite" id="ABBRID0EYIAE" xlink:type="simple">Abd</abbrev> IV as in Fig. <xref ref-type="fig" rid="F4">4A, B</xref>. <abbrev xmlns:xlink="http://www.w3.org/1999/xlink" xlink:title="macrochaeta" id="ABBRID0EAJAE" xlink:type="simple">Mac</abbrev> B<sub>5</sub>, B<sub>6</sub>, C<sub>1</sub>, E<sub>2</sub>, E<sub>3</sub>, F<sub>1</sub> and F<sub>2</sub> broader with broad sockets, D<sub>2</sub>, D<sub>3</sub>, De<sub>3</sub>, E<sub>4</sub>, E<sub>4</sub>p, E<sub>4</sub>p<sub>2</sub>, F<sub>3</sub>, F<sub>3</sub>p, Fe<sub>4</sub>, Fe<sub>5</sub>, T<sub>6</sub> and T<sub>7</sub> thinner with smaller sockets. <abbrev xmlns:xlink="http://www.w3.org/1999/xlink" xlink:title="abdominal tergite" id="ABBRID0EMKAE" xlink:type="simple">Abd</abbrev> IV with five fan-shaped chaetae (D<sub>1</sub>, a, m, p<sub>e</sub> and p<sub>i</sub>) associated with two trichobothria. Accessory chaeta s, associated with trichobotrium T<sub>2</sub>, absent. Nine S-chaetae (as, ps, and seven long dorsal S-chaetae) present. Dorsal chaetotaxy of <abbrev xmlns:xlink="http://www.w3.org/1999/xlink" xlink:title="abdominal tergite" id="ABBRID0EYKAE" xlink:type="simple">Abd</abbrev> V as in Fig. <xref ref-type="fig" rid="F4">4C</xref>. Three S-chaetae (as, acc.p4 and acc.p5) typical for <italic><tp:taxon-name><tp:taxon-name-part taxon-name-part-type="genus" reg="Pseudosinella">Pseudosinella</tp:taxon-name-part></tp:taxon-name></italic> present. Legs without scales. Trochanteral organ with up to 12 smooth spiny chaetae forming a V-shaped pattern (Fig. <xref ref-type="fig" rid="F5">5A</xref>). Unguis and unguiculus as in Fig. <xref ref-type="fig" rid="F5">5B</xref>. Unguis with subequal paired basal teeth at 35% from inner edge, and with a median unpaired inner tooth at 60% from inner edge, apical tooth absent. Outer side with paired lateral teeth and a short external tooth. Unguiculus lanceolate, external lamella smooth. Tibiotarsal tenent hair clavate, supraempodial chaeta on tibiotarsus III smooth and acuminate. Ratio of supraempodial chaeta / unguiculus around 0.9. Ventral tube without scales; with 6+6 subequal ciliated chaetae on anterior side and 4+4 subequal ciliated chaetae on posterior side; lateral flap with 1 ciliated and a maximum of 6 smooth chaetae (Fig. <xref ref-type="fig" rid="F5">5C</xref>). Manubrium ventrally with scales and 2+2 terminal ciliated chaetae. Manubrial plate with 2 larger inner chaetae and 2 chaetae external to the 2 pseudopores (Fig. <xref ref-type="fig" rid="F5">5D</xref>). Length of not ringed terminal dens about 4 times the length of mucro. Mucro with distal tooth equal to anteapical one; basal spine reaching tip of anteapical tooth (Fig. <xref ref-type="fig" rid="F5">5E</xref>). Ratio manubrium/dens/mucro as 16:15:1.</p><fig id="F3" position="float" orientation="portrait"><object-id xmlns:xlink="http://www.w3.org/1999/xlink" content-type="doi" xlink:type="simple">10.3897/zookeys.1063.73094.figure3</object-id><object-id xmlns:xlink="http://www.w3.org/1999/xlink" content-type="arpha" xlink:type="simple">4C47339B-7AAD-517C-9E5B-903FBAAEC12E</object-id><label>Figure 3.</label><caption><p><italic><tp:taxon-name><tp:taxon-name-part taxon-name-part-type="genus" reg="Pseudosinella">Pseudosinella</tp:taxon-name-part><tp:taxon-name-part taxon-name-part-type="species" reg="hartnerae">hartnerae</tp:taxon-name-part></tp:taxon-name></italic> sp. nov. Abdomen dorsal chaetotaxy: <bold>A</bold><abbrev xmlns:xlink="http://www.w3.org/1999/xlink" xlink:title="abdominal tergite" id="ABBRID0EQMAE" xlink:type="simple">Abd</abbrev> II (left side) <bold>B</bold><abbrev xmlns:xlink="http://www.w3.org/1999/xlink" xlink:title="abdominal tergite" id="ABBRID0EWMAE" xlink:type="simple">Abd</abbrev> III (left side). Scale bar: 0.03 mm (<bold>A, B</bold>).</p></caption><graphic xmlns:xlink="http://www.w3.org/1999/xlink" xlink:href="zookeys-1063-121-g003.jpg" position="float" orientation="portrait" xlink:type="simple" id="oo_601572.jpg"><uri content-type="original_file" xlink:type="simple">https://binary.pensoft.net/fig/601572</uri></graphic></fig></tp:treatment-sec><tp:treatment-sec sec-type="ecology" id="SECID0EBNAE"><title>Ecology and distribution.</title><p>The type locality (Bátorliget Pasture Nature Conservation Area, Szabolcs–Szatmár–Bereg county, Hungary) of <italic><tp:taxon-name><tp:taxon-name-part taxon-name-part-type="genus" reg="Pseudosinella">Pseudosinella</tp:taxon-name-part><tp:taxon-name-part taxon-name-part-type="species" reg="hartnerae">hartnerae</tp:taxon-name-part></tp:taxon-name></italic> sp. nov. is a special relict mire and forest area with high biodiversity. The new species was collected from the upper layer and litter of a forest clearing with pioneer vegetation including silver birch (<italic><tp:taxon-name><tp:taxon-name-part taxon-name-part-type="genus" reg="Betula">Betula</tp:taxon-name-part><tp:taxon-name-part taxon-name-part-type="species" reg="pendula">pendula</tp:taxon-name-part></tp:taxon-name></italic>) trees. Specimens in Romania were collected from litter in the surrounding forest of the volcanic lake Saint Ana, and from peat mosses in the nearby Mohoș bog. Both Romanian sites are located in the Mohoş Nature Reserve, Harghita County. This new <italic><tp:taxon-name><tp:taxon-name-part taxon-name-part-type="genus" reg="Pseudosinella">Pseudosinella</tp:taxon-name-part></tp:taxon-name></italic> is a phytodetriticolous, bryophilous and hygrophilous species.</p><fig id="F4" position="float" orientation="portrait"><object-id xmlns:xlink="http://www.w3.org/1999/xlink" content-type="doi" xlink:type="simple">10.3897/zookeys.1063.73094.figure4</object-id><object-id xmlns:xlink="http://www.w3.org/1999/xlink" content-type="arpha" xlink:type="simple">2D4CB9EA-EF74-51F5-9B82-94B107F55E70</object-id><label>Figure 4.</label><caption><p><italic><tp:taxon-name><tp:taxon-name-part taxon-name-part-type="genus" reg="Pseudosinella">Pseudosinella</tp:taxon-name-part><tp:taxon-name-part taxon-name-part-type="species" reg="hartnerae">hartnerae</tp:taxon-name-part></tp:taxon-name></italic> sp. nov. Abdomen dorsal chaetotaxy: <bold>A</bold><abbrev xmlns:xlink="http://www.w3.org/1999/xlink" xlink:title="abdominal tergite" id="ABBRID0EZOAE" xlink:type="simple">Abd</abbrev> IV (left side) <bold>B</bold><abbrev xmlns:xlink="http://www.w3.org/1999/xlink" xlink:title="abdominal tergite" id="ABBRID0E6OAE" xlink:type="simple">Abd</abbrev> IV trichobothrial complex (left side) <bold>C</bold><abbrev xmlns:xlink="http://www.w3.org/1999/xlink" xlink:title="abdominal tergite" id="ABBRID0EFPAE" xlink:type="simple">Abd</abbrev> V. Scale bars: 0.05 mm (<bold>A</bold>); 0.02 mm (<bold>B</bold>); 0.03 mm (<bold>C</bold>).</p></caption><graphic xmlns:xlink="http://www.w3.org/1999/xlink" xlink:href="zookeys-1063-121-g004.jpg" position="float" orientation="portrait" xlink:type="simple" id="oo_601573.jpg"><uri content-type="original_file" xlink:type="simple">https://binary.pensoft.net/fig/601573</uri></graphic></fig></tp:treatment-sec><tp:treatment-sec sec-type="etymology" id="SECID0EUPAE"><title>Etymology.</title><p>The name of the new species is dedicated to former zoologist colleague and friend Dr. Anna Fenyősiné Hartner (1965–2006), an excellent specialist in myrmecology.</p><fig id="F5" position="float" orientation="portrait"><object-id xmlns:xlink="http://www.w3.org/1999/xlink" content-type="doi" xlink:type="simple">10.3897/zookeys.1063.73094.figure5</object-id><object-id xmlns:xlink="http://www.w3.org/1999/xlink" content-type="arpha" xlink:type="simple">D849D6D3-322B-55EE-A716-77E4DFADA298</object-id><label>Figure 5.</label><caption><p><italic><tp:taxon-name><tp:taxon-name-part taxon-name-part-type="genus" reg="Pseudosinella">Pseudosinella</tp:taxon-name-part><tp:taxon-name-part taxon-name-part-type="species" reg="hartnerae">hartnerae</tp:taxon-name-part></tp:taxon-name></italic> sp. nov. <bold>A</bold> trochanteral organ <bold>B</bold> leg III unguis and unguiculus <bold>C</bold> ventral tube anterior view (right side) and posterior view (left side) <bold>D</bold> manubrial plate <bold>E</bold> mucro and apical part of dens. Scale bars: 0.02 mm (<bold>A, B, D, E</bold>); 0.03 mm (<bold>C</bold>).</p></caption><graphic xmlns:xlink="http://www.w3.org/1999/xlink" xlink:href="zookeys-1063-121-g005.jpg" position="float" orientation="portrait" xlink:type="simple" id="oo_601574.jpg"><uri content-type="original_file" xlink:type="simple">https://binary.pensoft.net/fig/601574</uri></graphic></fig></tp:treatment-sec><ref-list><ref id="B13"><mixed-citation xmlns:xlink="http://www.w3.org/1999/xlink" xlink:type="simple"><person-group><name name-style="western"><surname>Fjellberg</surname><given-names>A</given-names></name></person-group> (<year>1999</year>) <article-title>The labial palp in <tp:taxon-name><tp:taxon-name-part taxon-name-part-type="order">Collembola</tp:taxon-name-part></tp:taxon-name>.</article-title><source>Zoologischer Anzeiger</source><volume>237</volume>: <fpage>309</fpage>–<lpage>330</lpage>.</mixed-citation></ref><ref id="B15"><mixed-citation xmlns:xlink="http://www.w3.org/1999/xlink" xlink:type="simple"><person-group><name name-style="western"><surname>Gisin</surname><given-names>H</given-names></name></person-group> (<year>1967</year>) <article-title>Espèces nouvelles et lignées évolutives de <italic><tp:taxon-name><tp:taxon-name-part taxon-name-part-type="genus">Pseudosinella</tp:taxon-name-part></tp:taxon-name></italic> endogés (<tp:taxon-name><tp:taxon-name-part taxon-name-part-type="order">Collembola</tp:taxon-name-part></tp:taxon-name>).</article-title><source>Memórias e Estudos do Museu Zoologico da Universidade de Coimbra</source><volume>301</volume>: <fpage>1</fpage>–<lpage>25</lpage>.</mixed-citation></ref><ref id="B33"><mixed-citation xmlns:xlink="http://www.w3.org/1999/xlink" xlink:type="simple"><person-group><name name-style="western"><surname>Szeptycki</surname><given-names>A</given-names></name></person-group> (<year>1979</year>) <source>Morpho-systematic studies of <tp:taxon-name><tp:taxon-name-part taxon-name-part-type="order">Collembola</tp:taxon-name-part></tp:taxon-name>. IV. Chaetotaxy of the <tp:taxon-name><tp:taxon-name-part taxon-name-part-type="family">Entomobryidae</tp:taxon-name-part></tp:taxon-name> and its phylogenetical significance.</source><publisher-name>Polska Akademia Nauk</publisher-name>, <publisher-loc>Zakład Zoologii Systematycznej i Doświadczalnej, Państwowe Wydawnictwo Naukowe, Warszawa and Kraków</publisher-loc>, <size units="page">218 pp</size>.</mixed-citation></ref></ref-list></tp:taxon-treatment>
