# Supplementary material for: A new species of Pseudosinella Schäffer, 1897 (Collembola, Entomobryidae) from Hungary and Romania, with redescription of the related species Pseudosinellahuetheri Stomp, 1971
Source: Zookeys. 2021 Oct 20;1063:121–37. doi: 10.3897/zookeys.1063.73094 (PMC8551137; doi:10.3897/zookeys.1063.73094)
Supplement: XML Treatment for Pseudosinella huetheri [file zookeys.1063.73094-treatment2.xml]

<!DOCTYPE tp:taxon-treatment
  PUBLIC "-//TaxonX//DTD Taxonomic Treatment Publishing DTD v0 20100105//EN" "tax-treatment-NSO.dtd">
<tp:taxon-treatment xmlns:tp="http://www.plazi.org/taxpub"><tp:treatment-meta><kwd-group><label>Taxon classification</label><kwd><named-content xmlns:xlink="http://www.w3.org/1999/xlink" content-type="kingdom">Animalia</named-content></kwd><kwd><named-content xmlns:xlink="http://www.w3.org/1999/xlink" content-type="order">Entomobryomorpha</named-content></kwd><kwd><named-content xmlns:xlink="http://www.w3.org/1999/xlink" content-type="family">Entomobryidae</named-content></kwd></kwd-group><mixed-citation publication-type="journal"><person-group><name><surname>Winkler</surname><given-names>Daniel</given-names></name><name><surname>Németh</surname><given-names>Márton Tamás</given-names></name><name><surname>Fiera</surname><given-names>Cristina</given-names></name></person-group><article-title>A new species of <italic><tp:taxon-name><tp:taxon-name-part taxon-name-part-type="genus" reg="Pseudosinella">Pseudosinella</tp:taxon-name-part></tp:taxon-name></italic> Schäffer, 1897 (<tp:taxon-name><tp:taxon-name-part taxon-name-part-type="order">Collembola</tp:taxon-name-part></tp:taxon-name>, <tp:taxon-name><tp:taxon-name-part taxon-name-part-type="family">Entomobryidae</tp:taxon-name-part></tp:taxon-name>) from Hungary and Romania, with redescription of the related species <italic><tp:taxon-name><tp:taxon-name-part taxon-name-part-type="genus" reg="Pseudosinella">Pseudosinella</tp:taxon-name-part><tp:taxon-name-part taxon-name-part-type="species" reg="huetheri">huetheri</tp:taxon-name-part></tp:taxon-name></italic> Stomp, 1971</article-title><source>Zookeys</source><day>20</day><month>10</month><year>2021</year><volume>1063</volume><fpage>121</fpage><lpage>137</lpage><pub-id pub-id-type="doi">10.3897/zookeys.1063.73094</pub-id></mixed-citation></tp:treatment-meta><tp:nomenclature><tp:taxon-name>
                <object-id xmlns:xlink="http://www.w3.org/1999/xlink" content-type="arpha" xlink:type="simple">C4A7CD6B-7FCB-5B01-A19B-B68E266C10A4</object-id>
                <tp:taxon-name-part taxon-name-part-type="genus" reg="Pseudosinella">Pseudosinella</tp:taxon-name-part>
                <tp:taxon-name-part taxon-name-part-type="species" reg="huetheri">huetheri</tp:taxon-name-part>
              </tp:taxon-name><tp:taxon-authority>Stomp, 1971</tp:taxon-authority><xref ref-type="fig" rid="F6">Figures 6</xref><xref ref-type="fig" rid="F7">, 7</xref><xref ref-type="fig" rid="F8">, 8</xref><xref ref-type="fig" rid="F9">, 9</xref><xref ref-type="fig" rid="F10">, 10</xref></tp:nomenclature><tp:treatment-sec sec-type="material" id="SECID0EXSAE"><title>Material examined.</title><p><bold><italic>Holotype</italic>:</bold> Luxembourg. sex not visible, on slide, preserved in <abbrev xmlns:xlink="http://www.w3.org/1999/xlink" content-type="institution" xlink:title="Natural History Museum of Geneva" id="ABBRID0ECTAE" xlink:type="simple">NHMG</abbrev> (Fig. <xref ref-type="fig" rid="F6">6A</xref>), Berdorf, “Zigzagschloeff” rocks, 357 m <abbrev xmlns:xlink="http://www.w3.org/1999/xlink" xlink:title="above sea level" id="ABBRID0ELTAE" xlink:type="simple">a.s.l</abbrev>., <named-content xmlns:xlink="http://www.w3.org/1999/xlink" content-type="dwc:verbatimCoordinates" xlink:type="simple"><named-content content-type="geo-json" specific-use="{&#34;type&#34;:&#34;Point&#34;,&#34;coordinates&#34;:[6.339167,49.825833]}" id="NCID0ESTAE" xlink:type="simple">49°49'33"N, 6°20'21"E</named-content></named-content>, beech forest (<italic>Fagetum</italic>), from litter, 11.Aug.1965, leg. N. Stomp.</p></tp:treatment-sec><tp:treatment-sec sec-type="diagnosis" id="SECID0E5TAE"><title>Diagnosis.</title><p>5+5 ocelli. Colour yellowish white. Labial chaetotaxy M<sub>1</sub>m<sub>2</sub>Rel<sub>1</sub>L<sub>2</sub>, R ~ 0.5 of M. Dorsal macrochaetae formula R<sub>0</sub>R<sub>1</sub>R<sub>2</sub>001/00/0101+2. Abdominal tergite II chaetotaxy: –aBq<sub>1</sub>q<sub>2.</sub><abbrev xmlns:xlink="http://www.w3.org/1999/xlink" xlink:title="abdominal tergite" id="ABBRID0EWUAE" xlink:type="simple">Abd</abbrev> IV accessory chaeta s, anteriorly to trichobothrial complex, absent. Antennae and legs without scales. Unguis inner side with two paired basal teeth and one unpaired tooth, unguiculus outer lamella smooth.</p></tp:treatment-sec><tp:treatment-sec sec-type="redescription" id="SECID0E1UAE"><title>Redescription.</title><p><bold><italic>Habitus</italic></bold> (Fig. <xref ref-type="fig" rid="F6">6B</xref>). Body length (without head and furca) 1.2–1.5 mm (<xref ref-type="bibr" rid="B30">Stomp 1971</xref>), holotype length 1.46 mm. Colour (after <xref ref-type="bibr" rid="B30">Stomp 1971</xref>): yellowish white, without any trace of pigment, neither on tergites and coxae nor on antennae. A few spots of blue pigment distributed in small dots around eyes. Eye patches blue.</p><fig id="F6" position="float" orientation="portrait"><object-id xmlns:xlink="http://www.w3.org/1999/xlink" content-type="doi" xlink:type="simple">10.3897/zookeys.1063.73094.figure6</object-id><object-id xmlns:xlink="http://www.w3.org/1999/xlink" content-type="arpha" xlink:type="simple">05DBDD32-F68A-5FA2-8178-9C036FBB86F7</object-id><label>Figure 6.</label><caption><p><italic><tp:taxon-name><tp:taxon-name-part taxon-name-part-type="genus" reg="Pseudosinella">Pseudosinella</tp:taxon-name-part><tp:taxon-name-part taxon-name-part-type="species" reg="huetheri">huetheri</tp:taxon-name-part></tp:taxon-name></italic> Stomp, 1971. <bold>A</bold> Photograph of the slide of the holotype from the <abbrev xmlns:xlink="http://www.w3.org/1999/xlink" content-type="institution" xlink:title="Natural History Museum of Geneva" id="ABBRID0EGWAE" xlink:type="simple">NHMG</abbrev> Switzerland) <bold>B</bold> Habitus, holotype. Scale bar: 0.05 mm (<bold>B</bold>).</p></caption><graphic xmlns:xlink="http://www.w3.org/1999/xlink" xlink:href="zookeys-1063-121-g006.jpg" position="float" orientation="portrait" xlink:type="simple" id="oo_601575.jpg"><uri content-type="original_file" xlink:type="simple">https://binary.pensoft.net/fig/601575</uri></graphic></fig><p><bold><italic>Head</italic>.</bold> With 5+5 eyes (ABCDH, with H only slightly smaller) (Fig. <xref ref-type="fig" rid="F7">7A</xref>; see also fig. 2 in <xref ref-type="bibr" rid="B30">Stomp 1971</xref>). Dorsal cephalic main macrochaetae formula R<sub>0</sub>R<sub>1</sub>R<sub>2</sub>P (according to AMS notation A<sub>0</sub>, A<sub>2</sub>, A<sub>3</sub> and Pa<sub>5</sub>). Number of macrochaetae “An” on head 10+10 (Fig. <xref ref-type="fig" rid="F7">7A</xref>). Antennal length to head diagonal length ratio 1.4 (head diagonal measured from cervical edge to apex of labrum). Relation of antennal segments I–IV as 1 : 1.7 : 1.5 : 3.0. <abbrev xmlns:xlink="http://www.w3.org/1999/xlink" xlink:title="antennal segment" id="ABBRID0EVXAE" xlink:type="simple">Ant</abbrev> III sensillary organ composed of two rod-like sensilla partially behind a cuticular fold, guarded by three sensilla, one of them shorter, spine-like (Fig. B). <abbrev xmlns:xlink="http://www.w3.org/1999/xlink" xlink:title="antennal segment" id="ABBRID0EZXAE" xlink:type="simple">Ant</abbrev> IV without apical bulb. Arrangement of chaetae on labrum 4/554; prelabral chaetae smooth, first (p), second (m) and apical (a) rows of labral chaetae also smooth, chaetae of p and m series about the same in size, not enlarged, a<sub>1</sub>–a<sub>2</sub> thicker but not enlarged; labral edge with no differentiated papillae (as in Fig. <xref ref-type="fig" rid="F2">2D</xref>). Outer maxillary palp with two smooth chaetae and three smooth main sublobal hairs. Lateral process (<italic>sensu</italic><xref ref-type="bibr" rid="B13">Fjellberg 1999</xref>) on papilla E finger-shaped, barely reaching the top of papilla (see Fig. <xref ref-type="fig" rid="F2">2E</xref>). Labial anterior row formed by 5 smooth chaetae (a1–a5); formula of basal row M<sub>1</sub>m<sub>2</sub>Rel<sub>1</sub>L<sub>2</sub> with M<sub>1</sub>, R and L<sub>2</sub> ciliated and all other chaetae smooth (Fig. <xref ref-type="fig" rid="F7">7C</xref>). Chaeta R reduced (ratio of R/m<sub>2</sub> 0.5). Ventral postlabial chaetotaxy with about 18 ciliate chaetae, postlabial formula 4 (G1–4), 2 (X, X4), 4 (H1–4), and 2 (J1–2) chaetae; b.c. present (Fig. <xref ref-type="fig" rid="F7">7C</xref>).</p><fig id="F7" position="float" orientation="portrait"><object-id xmlns:xlink="http://www.w3.org/1999/xlink" content-type="doi" xlink:type="simple">10.3897/zookeys.1063.73094.figure7</object-id><object-id xmlns:xlink="http://www.w3.org/1999/xlink" content-type="arpha" xlink:type="simple">289F5FCF-4060-50E4-B5E6-D7382C340C0E</object-id><label>Figure 7.</label><caption><p><italic><tp:taxon-name><tp:taxon-name-part taxon-name-part-type="genus" reg="Pseudosinella">Pseudosinella</tp:taxon-name-part><tp:taxon-name-part taxon-name-part-type="species" reg="huetheri">huetheri</tp:taxon-name-part></tp:taxon-name></italic> Stomp, 1971 <bold>A</bold> head, dorsal chaetotaxy (left side) <bold>B</bold> antennae, apex of <abbrev xmlns:xlink="http://www.w3.org/1999/xlink" xlink:title="antennal segment" id="ABBRID0E3ZAE" xlink:type="simple">Ant</abbrev> III with sensillar organ <bold>C</bold> labial triangle (right side) and ventral cephalic groove with labial and postlabial chaetotaxy. Scale bars: 0.05 mm (<bold>A</bold>); 0.03 mm (<bold>B, C</bold>).</p></caption><graphic xmlns:xlink="http://www.w3.org/1999/xlink" xlink:href="zookeys-1063-121-g007.jpg" position="float" orientation="portrait" xlink:type="simple" id="oo_601576.jpg"><uri content-type="original_file" xlink:type="simple">https://binary.pensoft.net/fig/601576</uri></graphic></fig><p><bold><italic>Body</italic>.</bold> Body dorsal macrochaetae from <abbrev xmlns:xlink="http://www.w3.org/1999/xlink" xlink:title="thoracic tergite" id="ABBRID0ES1AE" xlink:type="simple">Th</abbrev> II to <abbrev xmlns:xlink="http://www.w3.org/1999/xlink" xlink:title="abdominal tergite" id="ABBRID0EW1AE" xlink:type="simple">Abd</abbrev> IV 00/0101+2. Mesothorax without <abbrev xmlns:xlink="http://www.w3.org/1999/xlink" xlink:title="macrochaeta" id="ABBRID0E11AE" xlink:type="simple">Mac</abbrev>. Two anterolateral S-chaetae (al and ms) present. <abbrev xmlns:xlink="http://www.w3.org/1999/xlink" xlink:title="thoracic tergite" id="ABBRID0E51AE" xlink:type="simple">Th</abbrev> III without <abbrev xmlns:xlink="http://www.w3.org/1999/xlink" xlink:title="macrochaeta" id="ABBRID0EC2AE" xlink:type="simple">Mac</abbrev>, anterolateral sensillum al present. <abbrev xmlns:xlink="http://www.w3.org/1999/xlink" xlink:title="abdominal tergite" id="ABBRID0EG2AE" xlink:type="simple">Abd</abbrev> I with lateral S-microchaeta (ms). Chaetotaxy of <abbrev xmlns:xlink="http://www.w3.org/1999/xlink" xlink:title="abdominal tergite" id="ABBRID0EK2AE" xlink:type="simple">Abd</abbrev> II–III as in Fig. <xref ref-type="fig" rid="F8">8A, B</xref>. <abbrev xmlns:xlink="http://www.w3.org/1999/xlink" xlink:title="abdominal tergite" id="ABBRID0ES2AE" xlink:type="simple">Abd</abbrev> II chaetotaxy between two dorso-medial trichobothria –aBq<sub>1</sub>q<sub>2</sub> using Gisin’s symbols (<xref ref-type="bibr" rid="B15">Gisin 1967</xref>); following <xref ref-type="bibr" rid="B33">Szeptycki’s (1979)</xref> notation a=a<sub>2</sub>, B=m<sub>3</sub>, q<sub>1</sub>=m<sub>3</sub>e and q<sub>2</sub>=p<sub>4</sub>. Chaeta a as ciliated <abbrev xmlns:xlink="http://www.w3.org/1999/xlink" xlink:title="microchaeta" id="ABBRID0EO3AE" xlink:type="simple">mic</abbrev>. <abbrev xmlns:xlink="http://www.w3.org/1999/xlink" xlink:title="abdominal tergite" id="ABBRID0ES3AE" xlink:type="simple">Abd</abbrev> IV chaetotaxy as in Fig. <xref ref-type="fig" rid="F9">9A</xref>. <abbrev xmlns:xlink="http://www.w3.org/1999/xlink" xlink:title="macrochaeta" id="ABBRID0E13AE" xlink:type="simple">Mac</abbrev> B<sub>5</sub>, B<sub>6</sub>, C<sub>1</sub>, D<sub>3</sub>, E<sub>2</sub>, E<sub>3</sub>, F<sub>1</sub>, F<sub>2</sub> and F<sub>3</sub> broader with broad sockets, D<sub>2</sub>, De<sub>3</sub>, E<sub>4</sub>, E<sub>4</sub>p, E<sub>4</sub>p<sub>2</sub>, F<sub>3</sub>p, Fe<sub>4</sub>, Fe<sub>5</sub>, T<sub>6</sub> and T<sub>7</sub> thinner with smaller sockets. Chaeta E<sub>1</sub> not visible, its morphology unknown. <abbrev xmlns:xlink="http://www.w3.org/1999/xlink" xlink:title="abdominal tergite" id="ABBRID0EI5AE" xlink:type="simple">Abd</abbrev> IV chaetae associated with the two trichobotria (m, p<sub>e</sub> and p<sub>i</sub>) fan-shaped (chaeta a not visible, but with great certainty also fan-shaped) (see also <xref ref-type="bibr" rid="B19">Hüther 1969</xref>). Accessory chaeta s, associated with trichobotrium T<sub>2</sub>, absent. Five S-chaetae (as, ps, and three long dorsal S-chaetae) present. Dorsal chaetotaxy of <abbrev xmlns:xlink="http://www.w3.org/1999/xlink" xlink:title="abdominal tergite" id="ABBRID0EW5AE" xlink:type="simple">Abd</abbrev> V as in Fig. <xref ref-type="fig" rid="F9">9B</xref>. Three S-chaetae (as, acc.p4 and acc.p5) typical for the genus present. Legs without scales. Trochanteral organ with 14 smooth spiny chaetae forming a V-shaped pattern (Fig. <xref ref-type="fig" rid="F10">10A</xref>). Unguis and unguiculus as in fig. 3 in <xref ref-type="bibr" rid="B30">Stomp (1971)</xref>. Unguis with subequal paired basal teeth at 45% from inner edge, and with a median unpaired inner tooth at 65% from inner edge, apical tooth absent. A short external tooth also present. Unguiculus lanceolate, external lamella smooth. Tibiotarsal tenent hair spatulate, supraempodial chaeta on tibiotarsus III smooth and acuminate. Ratio of supraempodial chaeta / unguiculus ~0.9. Ventral tube without scales; with 8+8 subequal ciliated chaetae on anterior side and 5+5 subequal ciliated chaetae on posterior side (Fig. <xref ref-type="fig" rid="F10">10B</xref>); lateral flap with 4 ciliated and 7 smooth chaetae. Manubrium ventrally with scales and 2+2 terminal ciliated chaetae. Manubrial plate with 2 inner chaetae and 2 chaetae external to the 2 pseudopores (as in Fig. <xref ref-type="fig" rid="F5">5D</xref>). Length of not ringed terminal dens about 4 times the length of mucro. Mucro with distal tooth equal to anteapical one; basal spine reaching tip of anteapical tooth (as in Fig. <xref ref-type="fig" rid="F5">5E</xref>). Ratio manubrium/dens/mucro as 12:13:1.</p><fig id="F8" position="float" orientation="portrait"><object-id xmlns:xlink="http://www.w3.org/1999/xlink" content-type="doi" xlink:type="simple">10.3897/zookeys.1063.73094.figure8</object-id><object-id xmlns:xlink="http://www.w3.org/1999/xlink" content-type="arpha" xlink:type="simple">60F82047-5D08-5DFE-90B4-0A743424DA22</object-id><label>Figure 8.</label><caption><p><italic><tp:taxon-name><tp:taxon-name-part taxon-name-part-type="genus" reg="Pseudosinella">Pseudosinella</tp:taxon-name-part><tp:taxon-name-part taxon-name-part-type="species" reg="huetheri">huetheri</tp:taxon-name-part></tp:taxon-name></italic> Stomp, 1971. Abdomen dorsal chaetotaxy: <bold>A</bold><abbrev xmlns:xlink="http://www.w3.org/1999/xlink" xlink:title="abdominal tergite" id="ABBRID0EIAAG" xlink:type="simple">Abd</abbrev> II (left side) <bold>B</bold><abbrev xmlns:xlink="http://www.w3.org/1999/xlink" xlink:title="abdominal tergite" id="ABBRID0EOAAG" xlink:type="simple">Abd</abbrev> III (left side). ? indicates the estimated position of chaetae that were not observed in the holotype due to the condition of the slide, but their presence is assumed. Scale bar: 0.05 mm (<bold>A, B</bold>).</p></caption><graphic xmlns:xlink="http://www.w3.org/1999/xlink" xlink:href="zookeys-1063-121-g008.jpg" position="float" orientation="portrait" xlink:type="simple" id="oo_601577.jpg"><uri content-type="original_file" xlink:type="simple">https://binary.pensoft.net/fig/601577</uri></graphic></fig></tp:treatment-sec><tp:treatment-sec sec-type="ecology" id="SECID0EZAAG"><title>Ecology and distribution.</title><p><italic><tp:taxon-name><tp:taxon-name-part taxon-name-part-type="genus" reg="Pseudosinella">Pseudosinella</tp:taxon-name-part><tp:taxon-name-part taxon-name-part-type="species" reg="huetheri">huetheri</tp:taxon-name-part></tp:taxon-name></italic> was described from Luxembourg, from a beech forest near Berdorf (<xref ref-type="bibr" rid="B30">Stomp 1971</xref>). The original description reported the species also from Germany and Switzerland. Later, the species was found in Austria (<xref ref-type="bibr" rid="B4">Bretschko and Christian 1989</xref>), France (<xref ref-type="bibr" rid="B24">Ponge 2004</xref>) and Slovakia (<xref ref-type="bibr" rid="B25">Raschmanová et al. 2008</xref>). <xref ref-type="bibr" rid="B11">Dányi et al. (2006)</xref> collected a species close to <italic><tp:taxon-name><tp:taxon-name-part taxon-name-part-type="genus" reg="Pseudosinella">P.</tp:taxon-name-part><tp:taxon-name-part taxon-name-part-type="species" reg="huetheri">huetheri</tp:taxon-name-part></tp:taxon-name></italic> in Romania, listed as “<tp:taxon-name><tp:taxon-name-part taxon-name-part-type="genus" reg="Pseudosinella">Pseudosinella</tp:taxon-name-part><tp:taxon-name-part taxon-name-part-type="uncertainty-rank">cf.</tp:taxon-name-part><tp:taxon-name-part taxon-name-part-type="species" reg="huetheri">huetheri</tp:taxon-name-part></tp:taxon-name>”, but without any differential character being mentioned.</p><fig id="F9" position="float" orientation="portrait"><object-id xmlns:xlink="http://www.w3.org/1999/xlink" content-type="doi" xlink:type="simple">10.3897/zookeys.1063.73094.figure9</object-id><object-id xmlns:xlink="http://www.w3.org/1999/xlink" content-type="arpha" xlink:type="simple">E8EF892F-6DC7-5076-AA78-B8A4D8B018CA</object-id><label>Figure 9.</label><caption><p><italic><tp:taxon-name><tp:taxon-name-part taxon-name-part-type="genus" reg="Pseudosinella">Pseudosinella</tp:taxon-name-part><tp:taxon-name-part taxon-name-part-type="species" reg="huetheri">huetheri</tp:taxon-name-part></tp:taxon-name></italic> Stomp, 1971. Abdomen dorsal chaetotaxy: <bold>A</bold><abbrev xmlns:xlink="http://www.w3.org/1999/xlink" xlink:title="abdominal tergite" id="ABBRID0ELDAG" xlink:type="simple">Abd</abbrev> IV (left side) <bold>B</bold><abbrev xmlns:xlink="http://www.w3.org/1999/xlink" xlink:title="abdominal tergite" id="ABBRID0ERDAG" xlink:type="simple">Abd</abbrev> V. ? indicates the estimated position of chaetae that were not observed in the holotype due to the condition of the slide, but their presence is assumed. Scale bars: 0.05 mm (<bold>A, B</bold>).</p></caption><graphic xmlns:xlink="http://www.w3.org/1999/xlink" xlink:href="zookeys-1063-121-g009.jpg" position="float" orientation="portrait" xlink:type="simple" id="oo_601578.jpg"><uri content-type="original_file" xlink:type="simple">https://binary.pensoft.net/fig/601578</uri></graphic></fig><fig id="F10" position="float" orientation="portrait"><object-id xmlns:xlink="http://www.w3.org/1999/xlink" content-type="doi" xlink:type="simple">10.3897/zookeys.1063.73094.figure10</object-id><object-id xmlns:xlink="http://www.w3.org/1999/xlink" content-type="arpha" xlink:type="simple">FAC4A086-C02E-545C-A115-0F9B0558F6BC</object-id><label>Figure 10.</label><caption><p><italic><tp:taxon-name><tp:taxon-name-part taxon-name-part-type="genus" reg="Pseudosinella">Pseudosinella</tp:taxon-name-part><tp:taxon-name-part taxon-name-part-type="species" reg="huetheri">huetheri</tp:taxon-name-part></tp:taxon-name></italic> Stomp, 1971. <bold>A</bold> trochanteral organ <bold>B</bold> ventral tube anterior view (right side) and posterior view (left side). Scale bars: 0.03 mm (<bold>A, B</bold>).</p></caption><graphic xmlns:xlink="http://www.w3.org/1999/xlink" xlink:href="zookeys-1063-121-g010.jpg" position="float" orientation="portrait" xlink:type="simple" id="oo_601579.jpg"><uri content-type="original_file" xlink:type="simple">https://binary.pensoft.net/fig/601579</uri></graphic></fig></tp:treatment-sec><tp:treatment-sec><!--Section generated to contain objects referenced in tp:taxon-treatment.--><fig id="F2" position="float" orientation="portrait"><object-id xmlns:xlink="http://www.w3.org/1999/xlink" content-type="doi" xlink:type="simple">10.3897/zookeys.1063.73094.figure2</object-id><object-id xmlns:xlink="http://www.w3.org/1999/xlink" content-type="arpha" xlink:type="simple">F4BFA652-B1D4-5620-ADF9-AD3267A0550E</object-id><label>Figure 2.</label><caption><p><italic><tp:taxon-name><tp:taxon-name-part taxon-name-part-type="genus" reg="Pseudosinella">Pseudosinella</tp:taxon-name-part><tp:taxon-name-part taxon-name-part-type="species" reg="hartnerae">hartnerae</tp:taxon-name-part></tp:taxon-name></italic> sp. nov. <bold>A</bold> head, dorsal chaetotaxy (left side) <bold>B</bold> antennae, <abbrev xmlns:xlink="http://www.w3.org/1999/xlink" xlink:title="antennal segment" id="ABBRID0EWFAE" xlink:type="simple">Ant</abbrev> III with sensillar organ <bold>C</bold> clypeus, clypeal chaetae <bold>D</bold> labrum <bold>E</bold> labial papilla E with lateral process <bold>F</bold> labial triangle (right side) and ventral cephalic groove with labial and postlabial chaetotaxy. Scale bars: 0.05 mm (<bold>A</bold>); 0.03 mm (<bold>B–D, F</bold>); 0.01 mm (<bold>E</bold>).</p></caption><graphic xmlns:xlink="http://www.w3.org/1999/xlink" xlink:href="zookeys-1063-121-g002.jpg" position="float" orientation="portrait" xlink:type="simple" id="oo_601571.jpg"><uri content-type="original_file" xlink:type="simple">https://binary.pensoft.net/fig/601571</uri></graphic></fig><fig id="F5" position="float" orientation="portrait"><object-id xmlns:xlink="http://www.w3.org/1999/xlink" content-type="doi" xlink:type="simple">10.3897/zookeys.1063.73094.figure5</object-id><object-id xmlns:xlink="http://www.w3.org/1999/xlink" content-type="arpha" xlink:type="simple">D849D6D3-322B-55EE-A716-77E4DFADA298</object-id><label>Figure 5.</label><caption><p><italic><tp:taxon-name><tp:taxon-name-part taxon-name-part-type="genus" reg="Pseudosinella">Pseudosinella</tp:taxon-name-part><tp:taxon-name-part taxon-name-part-type="species" reg="hartnerae">hartnerae</tp:taxon-name-part></tp:taxon-name></italic> sp. nov. <bold>A</bold> trochanteral organ <bold>B</bold> leg III unguis and unguiculus <bold>C</bold> ventral tube anterior view (right side) and posterior view (left side) <bold>D</bold> manubrial plate <bold>E</bold> mucro and apical part of dens. Scale bars: 0.02 mm (<bold>A, B, D, E</bold>); 0.03 mm (<bold>C</bold>).</p></caption><graphic xmlns:xlink="http://www.w3.org/1999/xlink" xlink:href="zookeys-1063-121-g005.jpg" position="float" orientation="portrait" xlink:type="simple" id="oo_601574.jpg"><uri content-type="original_file" xlink:type="simple">https://binary.pensoft.net/fig/601574</uri></graphic></fig></tp:treatment-sec><ref-list><ref id="B30"><mixed-citation xmlns:xlink="http://www.w3.org/1999/xlink" xlink:type="simple"><person-group><name name-style="western"><surname>Stomp</surname><given-names>N</given-names></name></person-group> (<year>1971</year>) <article-title>Contribution à l’étude des <italic><tp:taxon-name><tp:taxon-name-part taxon-name-part-type="genus">Pseudosinella</tp:taxon-name-part></tp:taxon-name></italic> endogés. Espèces européennes de <italic><tp:taxon-name><tp:taxon-name-part taxon-name-part-type="genus">Pseudosinella</tp:taxon-name-part></tp:taxon-name></italic> à 5+5 yeux.</article-title><source>Revue d’écologie et de biologie du sol</source><volume>8</volume>: <fpage>173</fpage>–<lpage>184</lpage>.</mixed-citation></ref><ref id="B13"><mixed-citation xmlns:xlink="http://www.w3.org/1999/xlink" xlink:type="simple"><person-group><name name-style="western"><surname>Fjellberg</surname><given-names>A</given-names></name></person-group> (<year>1999</year>) <article-title>The labial palp in <tp:taxon-name><tp:taxon-name-part taxon-name-part-type="order">Collembola</tp:taxon-name-part></tp:taxon-name>.</article-title><source>Zoologischer Anzeiger</source><volume>237</volume>: <fpage>309</fpage>–<lpage>330</lpage>.</mixed-citation></ref><ref id="B15"><mixed-citation xmlns:xlink="http://www.w3.org/1999/xlink" xlink:type="simple"><person-group><name name-style="western"><surname>Gisin</surname><given-names>H</given-names></name></person-group> (<year>1967</year>) <article-title>Espèces nouvelles et lignées évolutives de <italic><tp:taxon-name><tp:taxon-name-part taxon-name-part-type="genus">Pseudosinella</tp:taxon-name-part></tp:taxon-name></italic> endogés (<tp:taxon-name><tp:taxon-name-part taxon-name-part-type="order">Collembola</tp:taxon-name-part></tp:taxon-name>).</article-title><source>Memórias e Estudos do Museu Zoologico da Universidade de Coimbra</source><volume>301</volume>: <fpage>1</fpage>–<lpage>25</lpage>.</mixed-citation></ref><ref id="B33"><mixed-citation xmlns:xlink="http://www.w3.org/1999/xlink" xlink:type="simple"><person-group><name name-style="western"><surname>Szeptycki</surname><given-names>A</given-names></name></person-group> (<year>1979</year>) <source>Morpho-systematic studies of <tp:taxon-name><tp:taxon-name-part taxon-name-part-type="order">Collembola</tp:taxon-name-part></tp:taxon-name>. IV. Chaetotaxy of the <tp:taxon-name><tp:taxon-name-part taxon-name-part-type="family">Entomobryidae</tp:taxon-name-part></tp:taxon-name> and its phylogenetical significance.</source><publisher-name>Polska Akademia Nauk</publisher-name>, <publisher-loc>Zakład Zoologii Systematycznej i Doświadczalnej, Państwowe Wydawnictwo Naukowe, Warszawa and Kraków</publisher-loc>, <size units="page">218 pp</size>.</mixed-citation></ref><ref id="B19"><mixed-citation xmlns:xlink="http://www.w3.org/1999/xlink" xlink:type="simple"><person-group><name name-style="western"><surname>Hüther</surname><given-names>W</given-names></name></person-group> (<year>1969</year>) <article-title>Über einige bemerkenswerte Ur-Insekten aus der Pfalz und benachbarter Gebiete (<tp:taxon-name><tp:taxon-name-part taxon-name-part-type="order">Protura</tp:taxon-name-part></tp:taxon-name>, <tp:taxon-name><tp:taxon-name-part taxon-name-part-type="order">Diplura</tp:taxon-name-part></tp:taxon-name>, <tp:taxon-name><tp:taxon-name-part taxon-name-part-type="order">Collembola</tp:taxon-name-part></tp:taxon-name>).</article-title><source>Mitteilungen der Pollichia des Pfälzischen Vereins für Naturkunde und Naturschutz</source><volume>16</volume>: <fpage>135</fpage>–<lpage>148</lpage>.</mixed-citation></ref><ref id="B4"><mixed-citation xmlns:xlink="http://www.w3.org/1999/xlink" xlink:type="simple"><person-group><name name-style="western"><surname>Bretschko</surname><given-names>G</given-names></name><name name-style="western"><surname>Christian</surname><given-names>E</given-names></name></person-group> (<year>1989</year>) <article-title><tp:taxon-name><tp:taxon-name-part taxon-name-part-type="order">Collembola</tp:taxon-name-part></tp:taxon-name> in the bed sediments of an Alpine gravel stream (RITRODAT-Lunz Study Area, Austria).</article-title><source>Internationale Revue der gesamten Hydrobiologie und Hydrographie</source><volume>74</volume>(<issue>5</issue>): <fpage>491</fpage>–<lpage>498</lpage>. <ext-link xlink:type="simple" ext-link-type="doi" xlink:href="10.1002/iroh.19890740504">https://doi.org/10.1002/iroh.19890740504</ext-link></mixed-citation></ref><ref id="B24"><mixed-citation xmlns:xlink="http://www.w3.org/1999/xlink" xlink:type="simple"><person-group><name name-style="western"><surname>Ponge</surname><given-names>JF</given-names></name></person-group> (<year>2004</year>) <source>Effets des composés organiques sur la faune du sol: perturbation des communautés et recolonisation des substrats pollués. Technial report.</source><publisher-name>Muséum National d’Histoire Naturelle</publisher-name>, <publisher-loc>CNRS UMR 7179</publisher-loc>, <size units="page">42 pp</size>.</mixed-citation></ref><ref id="B25"><mixed-citation xmlns:xlink="http://www.w3.org/1999/xlink" xlink:type="simple"><person-group><name name-style="western"><surname>Raschmanová</surname><given-names>N</given-names></name><name name-style="western"><surname>Kováč</surname><given-names>L</given-names></name><name name-style="western"><surname>Miklisova</surname><given-names>D</given-names></name></person-group> (<year>2008</year>) <article-title>The effect of mesoclimate on <tp:taxon-name><tp:taxon-name-part taxon-name-part-type="order">Collembola</tp:taxon-name-part></tp:taxon-name> diversity in the Zádiel Valley, Slovak Karst (Slovakia).</article-title><source>European Journal of Soil Biology</source><volume>44</volume>: <fpage>463</fpage>–<lpage>472</lpage>. <ext-link xlink:type="simple" ext-link-type="doi" xlink:href="10.1016/j.ejsobi.2008.07.005">https://doi.org/10.1016/j.ejsobi.2008.07.005</ext-link></mixed-citation></ref><ref id="B11"><mixed-citation xmlns:xlink="http://www.w3.org/1999/xlink" xlink:type="simple"><person-group><name name-style="western"><surname>Dányi</surname><given-names>L</given-names></name><name name-style="western"><surname>Traser</surname><given-names>G</given-names></name><name name-style="western"><surname>Fiera</surname><given-names>C</given-names></name><name name-style="western"><surname>Radwanski</surname><given-names>JM</given-names></name></person-group> (<year>2006</year>) <article-title>Preliminary data on the <tp:taxon-name><tp:taxon-name-part taxon-name-part-type="order">Collembola</tp:taxon-name-part></tp:taxon-name> fauna of the Maramureş (Romania).</article-title><source>Studia Universitatis Vasile Goldis Arad, Seria Stiintele Vietii</source><volume>17</volume>: <fpage>47</fpage>–<lpage>51</lpage>.</mixed-citation></ref></ref-list></tp:taxon-treatment>
